# Supplementary material for: Glycoprotein 5-Derived Peptides Induce a Protective T-Cell Response in Swine against the Porcine Reproductive and Respiratory Syndrome Virus
Source: Viruses. 2023 Dec 21;16(1):14. doi: 10.3390/v16010014 (PMC10819526; doi:10.3390/v16010014)
Supplement: Supplementary file 1 [file viruses-16-00014-s001.zip]

Archive with 1 entries (1 files):
- viruses-2761396-supplementary.pdf
